# Supplementary material for: Self-efficacy in exercise behaviour in persons with a diagnosed condition: a systematic evidence map
Source: BMJ Open. 2026 Jan 3;16(1):e100029. doi: 10.1136/bmjopen-2025-100029 (PMC12766792; doi:10.1136/bmjopen-2025-100029)
Supplement: online supplemental file 3 [file bmjopen-16-1-s003.xlsx]

## Sheet: Scales
9-Item Exercise Self-Efficacy
ACS-CDM
Action Self-Efficacy Scale–Physical Exercise
Activity Self-Efficacy Questionnaire
Adherence Self-Efficacy Scale (ASES)
Arthritis Self-Efficacy Scale
ASES-8
ASKU
Athlete Injury Self-Efficacy Questionnaire
BAPAD-1
Barrier Efficacy Scale
Barriers Specific Self-Efficacy Scale (BARSE)
Broome Pelvic Muscle Exercise Self-Efficacy Scale
Cancer Survivors’ Exercise Barriers Self-efficacy Scale
Cardiac Exercise Self Efficacy Index
CDSS
CEBSE
CESE
CESEI
C-ESES
Childhood Arthritis Self-Efficacy Scale
Chinese version of the 8-item Diabetes Self-efficacy Scale
Chinese version of the self-efficacy for exercise scale
Chronic Disease Self Efficacy Scale
CIDS
COPD self-efficacy scale
CPSS
CSAPPA
CSES
C-SUPPH
Des
DES
DES-SF
Diabetes Empowerment Scale
Diabetes Management Self-Efficacy Scale
Diabetes Mellitus type II Self Efficacy Scale
Diabetes Self-Efficacy Scale
DMSES
DSES
Dutch ESES
Dutch version of the Exercise Self-Efficacy Scale
EBBS
EBSE
EBSS
ECS
EPQ (stroke)-Brazil
ESE
ESE-A
ESE-M
ESE-M
ESES
ESES
ESES-S
ESS
Es-SRES
EXCE
Exercise Benefits/Barriers Scale
Exercise Confidence Questionnaire
Exercise Confidence Survey
Exercise Efficacy Scale
Exercise Health Belief questionnaire
Exercise SE scale
Exercise Self Efficacy Scale
Exercise Self‐Confidence Survey
Exercise Self-Efficacy Questionnaire
Exercise Self-Efficacy scales
Exercise Self-Regulatory Efficacy Scale
EXSE
Ex-SRES
General Self-Efficacy
General Self-Efficacy Scale
GSE
GSES
GSS
HCSMES
Health-Specific Self-Efficacy Scale
HIVESS
KCCQ Self-Efficacy
Knee Self-Efficacy scale
Korean Rheumatology Health Association' instruments in Self-Efficacy
K-SES
Lifestyle Education for Activity Program II scales
LIVAS
Lorig scale
Low Back Activity Confidence Scale
MESE
Motivation Scale for Health Behavior
MSES
MSK-HQ
MSSE
MSSES
MSSS
Multidimensional Diabetes Questionnaire
Multidimensional Outcome Expectations for Exercise Scale
Multidimensional Self-Efficacy for Exercise Scale in Chinese
Multiple Sclerosis Self-Efficacy scale
Norman scale
NSE
NYU Cardiac Rehabilitation Center survey instrument
OSE
OSES
OSES-M
Osteoporosis Self-Efficacy Scale
PAAI
PABS
PACE
PAHCO
PAID
PANSE
PASE
PASES
PC-EX
PDSMS
Pelvic Floor Muscle Exercise Self-efficacy scale
Perceived Competence Scale
Perceived Diabetes Self-Management Scale
perceived self-efficacy in wheeled mobility scale
PES
PESES
P-ESES
P-ESES-DK
PFMSE
Physical Activity Self-Efficacy
Physical Exercise Self-Efficacy Scale
PRAISE
PSE
PSEFSM
PSEQ
PSPP
RASE
Readiness-to-Change-Ruler
Regulatory Emotional Self-Efficacy scale
Resnick Exercise Self-Efficacy
RMAQ
SCHFI
SCI Exercise Self Efficacy Scale
SCI-ESES
SE-6
SECDS
SED
SEDA
SEE
SEEB
SEE-C
SEE-E
SEES
SEES
SEE-SV
SE-EX
SEFSM
SEHB
SEHEPS
SE-HTA
Self Efficacy for Exercise Behavior Scale
Self Efficacy for Exercise Scale
Self Efficacy to Manage Chronic Disease Scale
Self-efficacy (Competence) Scale for Patients with Type 2 Diabetes
Self-Efficacy and Exercise Habits scales
Self-Efficacy and Exercise Habits Survey
Self-Efficacy and Outcome Expectations for Exercise and Functional Activities
Self-Efficacy for Activity for Persons with Intellectual Disabilities Scale
Self-Efficacy for Arthritis Self-Management
Self-Efficacy for Diabetes Scale
Self-Efficacy for Exercise Behaviors scale
Self-Efficacy For Exercise Scale
self-efficacy for general activity questionnaire
Self-Efficacy for Managing Chronic Disease 6-Item Scale
Self-Efficacy for Physical Activity Questionnaire
Self-efficacy for Weight Loss Questionnaire
Self-Efficacy of Exercise Scale
Self-Efficacy Questionnaire
Self-Efficacy Scale
Self-Efficacy Scale (SE)
Self-Efficacy Scale Exercise
self-efficacy scale for diabetes self-management
Self-Efficacy Scale for Physical Activity
Self-efficacy scale for weight loss among multi-ethnic women of lower income
self-efficacy to exercise behaviors scale
Self-Efficacy to Exercise Scale
Self-Efficacy to Regulate Exercise Scale
Self-Efficacy to Regulate Exercise Survey
Self-Efficacy-Barriers to Exercise Scale
Self-Rated Abilities for Health Practices Scale
SEMCD
SEMCD-6
SEMS
SEPA
SEQ
SER
SERES
SEREx
SERPA
SES
SES6
SES6C
S-ESES
S-ESES
SESPFE
SESPPFE
Sherer general self-efficacy questionnaire
Short Self-Efficacy for Exercise scale
SIRBS
SIRPS
SMAS-S
SOES
Song's Self-efficacy Scale
Spanish Diabetes Self-Efficacy Scale
SPE
Spinal Cord Injury Exercise Self‐Efficacy Scale
SRAHP
SRSE
SSA
SSEE
SSEQ
Stanford self-efficacy scale
SUPPH
SWE
Tai Chi Exercise Self-Efficacy scale
Task-Specific Self-Efficacy Scale
TCSE
The Barriers Self-efficacy Scale
The Diabetes Distress Scale
The Exercise Benefits and Barriers Scale
The Exercise Self-Efficacy Questionnaire
The Exercise Self-Efficacy Scale
The Multidimensional Diabetes Questionnaire Self-Efficacy subscale
The Physical Activity Related Health Competence Questionnaire
The Physical Self-Efficacy Scale
The self-efficacy expectations scales for walking, stair climbing, lifting and general activities
The Self-efficacy for Exercise Habits Survey
The Self-Efficacy for Exercise Scale
The Self-Efficacy Scale
Theory of Planned Behaviour Questionnaire
Upper Limb Functional Exercise Behavioral Skills Questionnaire
WEL
